# Supplementary material for: Chemotherapy impairs ovarian function through excessive ROS-induced ferroptosis
Source: Cell Death Dis. 2023 May 24;14(5):340. doi: 10.1038/s41419-023-05859-0 (PMC10209065; doi:10.1038/s41419-023-05859-0)
Supplement: Supplementary file 4 — Abnormal gonadal hormone levels in patients who received chemotherapy. [file 41419_2023_5859_MOESM4_ESM.xlsx]

## Sheet: Sheet1
Table. S1 Abnormal gonadal hormone levels in patients who received chemotherapy.
Patients	Age	Disease	Chemotherapeutic protocols	E2(pg/mL)	FSH (mIU/mL)	LH(mIU/mL)
1	40	Breast cancer	AC-T	21.16	63.1	31.5
2	42	Breast cancer	AC-T	24.07	57.1	27.4
3	42	Breast cancer	TC	347.44	12.8	6.62
4	41	Breast cancer	AC-T	42.15	69.7	31.2
5	41	Breast cancer	AC-T	＜10	77.5	45.2
6	35	Breast cancer	TAC	＜20	18.7	7.18
7	29	Breast cancer	AC-T	169.78	32.4	67.7
8	44	Breast cancer	AC-T	151.39	29	10.8
9	42	Breast cancer	AC-T	10.31	53.7	17.2
10	38	Breast cancer	AC	52.3	6.37	2.25
